# Supplementary material for: Soluble B-Cell Maturation Antigen as a Prognostic Marker for Progression-Free Survival in Multiple Myeloma Treated with BCMA-Directed Therapies: A Systematic Review and Meta-Analysis
Source: Cancers (Basel). 2026 Feb 19;18(4):686. doi: 10.3390/cancers18040686 (PMC12938959; doi:10.3390/cancers18040686)
Supplement: Supplementary file 1 [file cancers-18-00686-s001.zip]

Archive with 5 entries (5 files):
- TableS2.pdf
- FigureS1.png
- FigureS2.png
- supplementary files - captions.pdf
- TableS1.pdf
